# Supplementary material for: Targeting the androgen receptor with siRNA promotes prostate cancer metastasis through enhanced macrophage recruitment via CCL2/CCR2-induced STAT3 activation
Source: EMBO Mol Med. 2013 Aug 27;5(9):1383–401. doi: 10.1002/emmm.201202367 (PMC3799493; doi:10.1002/emmm.201202367)
Supplement: Supplementary file 3 [file emmm0005-1383-SD3.txt]

EMBO MolecularMedicine  PeerReview ProcessFile- EMBO-2012-2367
 
 
© EMBO 1 
 
 
 
 
Targeting theandrogen receptorpromotesprostatecancer
metastasisthroughenhancedmacrophagerecruitmentvia
CCL2/CCR2-induced STAT3 activation 
 
KoujiIzumi,Lei-YaFang,AtsushiMizokami,MikioNamiki,LeiLi,Wen-Jye Lin and Chawnshang 
Chang
 
Corresponding author:ChawnshangChang, UniversityofRochester
 
 
 
 
Review timeline: Submissiondate: 04December2012 
 EditorialDecision: 11 December2012
 Manuscripttransferred: 12 December2012
 EditorialDecision: 31 January 2013
 Revisionreceived: 30April2013
 EditorialDecision: 28 May 2013
 Revisionreceived: 21 June 2013
 Accepted: 26 June 2013
 
 
 
 
TransactionReport:
 
(Note:With the exception ofthe correction oftypographicalor spelling errors thatcould be a source ofambiguity,
letters and reports are notedited.The originalformatting oflettersand referee reportsmaynotbe reflected in this 
compilation.)
 
Editors:ThomasSchwarz-Romond,RobertoBuccione 
 
1stEditorialDecision 11 December2012
 
Thankyouverymuchforsubmittingyourresearch manuscriptforconsideration to The EMBO 
Journaleditorialoffice.
Weassessedyourpaperverycarefully,basedonrelevantliteratureaswellasdiscussingpotential
suitability from the perspective ofThe EMBO Journalwithin the entire editorialteam.
 
WeappreciatethenovellinkbetweentherapeuticandrogenreceptordeprivationandCCL2-up 
regulation thatsubsequently contributes to increased PCa cellmigration/invasion via EMT and 
STAT3-signalactivation.We also realize thatthese events are corroborated in genetic models,
explored fortherapeutic intervention and nicely correlated with patientexpression data and tumor
biopsies.From amoreconceptualperspectivehowever,alltheseeventsappearnotwithoutearlier
precedence.Themajorvalueof yourstudy thus seems the carefuldelineation of androgen 
deprivation-induced molecular events, respective their potential therapeutic exploitation. Given such 
a translationalperspective,Iam afraid we had to judge yourstudy notsuited according to the strong 
conceptualdemandsofThe EMBO Journal.
 
Giventhecleartranslationalimplicationshowever,Itookthelibertytoinquirewithacolleague
from oursisterjournalEMBO MolecularMedicine (EMM)
(http://www.embomolmed.org/view/0/index.html).I am thushappy to communicatethattheir
scientific editorRoberto Buccione would be prepared to expose yourstudy to peer-review.
 
I thus kindly ask you to submit/contactRoberto directly (r.buccione@embomolmed.org) to enable 
efficientproceedings.EMBO MolecularMedicine  PeerReview ProcessFile- EMBO-2012-2367
 
 
© EMBO 2 
 
I am sorry that I am unable to reach a more positive conclusion from the perspective of The EMBO 
Journal,butIhope thatEMM mightturn outto be a suitable alternative forpresentation ofyour
results.
 
 
 
2nd EditorialDecision 31 January 2013
 
Thankyouforthesubmission ofyourmanuscriptto EMBO MolecularMedicine.Wehavenow 
heard back from thethreeReviewerswhom weasked to evaluateyourmanuscript. 
 
YouwillseethatallthreeReviewersaresupportiveofyourworkandunderlineitsinterest.
However,afew significantconcernswereraisedthatrequireyouractionandthuspublicationofthe
papercannotbeconsidered atthisstage.Ifeelitunnecessary to reporteach pointin detailhereas
they are clearly stated by the Reviewers, but I will mention a few salientitems.
 
Reviewer1mentionstwotechnical/datapresentationissuesthatneedtobesolved.S/healso
requires further in vitro and in vivo experimentation to better understand the mechanism of STAT3 
activation through PIAS3.
 
Reviewer2listsanumberofpointsthatrequireyouraction.A numberoftheseareimportantitems
ofclarification thatneed to becarefully and precisely addressed within themanuscript.Othersare
experimentalissuesthatrequire furtherinvestigation,Forinstance,Reviewer2mentionstheneed
foradditionalcases to convincingly demonstrate the clinicalrelevance of yourtenetthatCCL2 
correlateswith macrophage recruitmentin castration-resistantprostate cancer.S/he also notes thatit
is important to differentiate between pro- and anti-inflammatory macrophages in your experiments
 
Reviewer3,whilegenerallysupportiveofyourwork,contendsthatandrogenreceptorsilencingis
notnecessarily equivalentto theclinicalsetting and suggestsexperimentalapproachesto help 
improve this aspect. I strongly advise that you experimentally address this issue in your manuscript 
to improve impact and overall clinical relevance, an important factor for EMBO Molecular 
Medicine.
 
In conclusion,although publication of the paper cannotbeconsidered atthisstage,wewould 
considera suitably revised version,with the understanding thatthe Reviewers'concernsmustbe 
fully addressed with additionalexperimentalevidence where required. 
 
PleasenotethatitisEMBO MolecularMedicine policy to allow a single round ofrevision only and 
that, therefore, acceptance or rejection of the manuscript will depend on the completeness of your 
responses included in the next,finalversion of the manuscript.
 
Asyouknow,EMBO MolecularMedicinehasa"scooping protection"policy,whereby similar
findings thatare published by others during review orrevision are nota criterion forrejection.
However,Idoaskyoutogetintouchwithusafterthreemonthsifyouhavenotcompletedyour
revision,to update us on the status. Please also contact us as soon as possible if similar work is 
published elsewhere.
 
I look forward to receiving your revised manuscriptas soon as possible.
 
***** Reviewer'scomments***** 
 
Referee#1(CommentsonNovelty/Model System):
 
Overall,thisworkisinterestingandhasnovelaspects.Qualityofdataisalsogenerallygood.
However,someimprovementisrequired:
Fig.3E:MMP signalsarenotconvincing:Zymographyrecommended
Fig.4K/L:theStat3actvatingmechanism through downregulation ofPIAS3 needsfurther
elucidation in vitro and in vivo;SOCS3 and TcPTP45 should be analyzed and included EMBO MolecularMedicine  PeerReview ProcessFile- EMBO-2012-2367
 
 
© EMBO 3 
Fig.8B:AR aswellaspStat3andPIAS3stainingneedtobeincluded
 
 
 
Referee#2(CommentsonNovelty/ModelSystem): 
 
A centralpremise forthisarticle isthatwhen PCa cellsdie during ADT there is"wound-healing 
associated inflammation" and recruitmentofmacrophagesto the prostate (and to the bone,assuming 
there is bone metastasis). It is important to point out that when PCa cells die during ADT by 
apoptosis,itisnotassociated with an inflammatory response.Itmay be misleading to compare 
cancerto a "wound" and cancertherapy to "wound-healing",becausein realpatientsan 
inflammatory response is rare, and if it is observedin animal studies, it could be an artifact.
 
DuringADT,AR+cellsareeliminated,tumorburdenisreduced,andAR- cellsmay be selected.
TheseAR- cellsare known to expressstem-nessfeatures(CollinsAT,CancerRes,2005),including 
wound-healing signatures,EMT,STAT3,etc.Itmakessense thatthese AR- cellscould also interact
withmacrophages(andmesenchymalstem cells,andotherstromalcellssuchasosteoblasts,etc)
and could be activated by inflammatory factors.Depending on the hypothesisyou wishtotest,do
you think thatyourexperimentsmay also betrueforAR- cells(e.g.,PC-3 orDU-145 cells)rather
than AR ablated cells? In which case, promotion of prostate cancer metastasis through CCL2 
induction by STAT3 activation would be AR independent!
 
Referee#2(Remarks):
 
Thankyoufortheopportunitytoreview thisveryinterestingmanuscript.Manypeoplebelievethat
the microenvironment plays an important role in the pathogenesis of prostate cancer. There is also 
evidence thatstromalcells and paracrine factorsproduced by stromalcellsmay be involved in the 
modulationofpro-inflammatory and angiogenesis factors. This study connects a potentially crucial 
interaction between macrophages through CCL2 induction and the androgen receptor. It has
implications on the nature of castration-resistantprostate cancer and how we can potentially 
improve androgen deprivation therapy by combining it with CCL2-targeted therapy.
 
I have severalcomments,which I hope may further enhance the quality of this manuscript.
 
1.Iagreethatcombining ADT (which eliminatesAR+ PCacells)with CCL2/CCR2 axis-targeted 
therapy may provide improved control of the primary cancer and delay metastasis. However, I am 
notconvinced abouttherationaleforthemechanism of action and by the experimentsto supporta 
potentially erroneousorirrelevanthypothesis. 
 
2.A centralpremiseforthisarticleisthatwhen PCacellsdieduring ADT thereis"wound-healing 
associated inflammation" and recruitmentofmacrophagesto the prostate(and to thebone,assuming 
there is bone metastasis). It is important to point out that when PCa cells die during ADT by 
apoptosis,itisnotassociated with an inflammatory response.Itmay be misleading to compare 
cancerto a "wound" and cancertherapy to "wound-healing",becausein realpatientsan 
inflammatory response is rare, and if it is observed in animal studies, it could be an artifact.
 
3.During ADT,AR+ cellsareeliminated,tumorburden isreduced,and AR- cellsmay be selected.
TheseAR- cellsare known to expressstem-nessfeatures(CollinsAT,CancerRes,2005),including 
wound-healing signatures,EMT,STAT3,etc.ItmakessensethattheseAR- cellscould also interact
withmacrophages(andmesenchymalstem cells,andotherstromalcellssuch asosteoblasts,etc)
and could be activated by inflammatory factors.Depending on the hypothesisyou wish to test,do 
you think thatyourexperimentsmay also betrueforAR- cells(e.g.,PC-3 orDU-145 cells)rather
than AR ablated cells? In which case, promotion of prostate cancer metastasis through CCL2 
induction by STAT3 activation would be AR independent!
 
4.Supposean inflammatory responseisobserved and macrophagesarepresent,how do you 
determineifitiscause,effect,orincidentalwith respect to AR function? In all likelihood, an 
inflammatory response is just as detrimental in castration-resistantas in androgen-dependent
prostatecancer.Isuspectthatin castration-resistantprostate cancer,other pathways besides the AR 
pathway may play an increasingly importantrole in the pathogenesisofthisdisease. EMBO MolecularMedicine  PeerReview ProcessFile- EMBO-2012-2367
 
 
© EMBO 4 
 
5.Becausethereareboth proinflammatory (M1)and anti-inflammatory (M2) macrophages that may 
beinvolved,you need to differentiatethem in yourexperiments. 
 
6.Importantly,we need morecasesforFigure8,which providesclinically-relevantevidence,if not
proof,forthewholeideaofthisarticlethatCCL2 correlated with macrophagerecruitmentin the
setting ofcastration-resistantprostate cancer.For example,itis nottrue thatthe numberof
macrophages(Figure8C)correlatedwithCCL2expression(Figure8B),especiallyforcasesAand
B thatturnedouttobejusttheoppositeofwhatyouwouldhavepredicted. 
 
 
I recommend approvalof this manuscriptfor publication,after the above comments have been 
addressed.
 
 
Referee#3(Remarks):
 
In this work,androgen receptor is silenced by siRNA in prostate cancer cells and macrophages and 
authorsshow thatsilencing ofAR led to increased CCL2 expression,increased PCa migration and 
macrophagerecruitmentandthisisthroughCCL2/CCR-STAT3axis.Thisobservationis
corroborated by an elegantexperimentwith mice lacking in macrophage AR and otherexperiments
withhumanTMA andgeneexpressionanalysis.
 
Majorcomment
1)Whathappensdownstream ofAR silencing iswellsupported in many cellline and mouse model
systems and analysis ofprimary tumorspecimens strengthens the hypothesis.However,the major
problem isthatthemodelsystemsdifferfrom whathappensin theclinicalsetting. Human patients 
whoarediagnosedwithmetastaticprostatecanceraretreatedwithcastrationtherapy(orandrogen
deprivation therapy)+/- antiandrogen (such asbicalutamide).Silencing ofAR with knockdown of
ARmaynotbeequivalenttotheclinicalscenario and the resultofsilencing ofAR mightbe more 
complete orlesscomplete lossofAR function. 
 
Authorsshouldtesttheeffectofandrogendepletion(byusingcharcoal-stripped serum media)in 
addition to silencing ofAR.Many ofthe experimentin Figure1-4,especially thoseinvolving 
androgen responsive celllineslike LNCaP and LAPC4 cells,should be repeated by using androgen 
depleted mediacompared to control.ForC4-2,itisexpected thatandrogen depletion may nothave
any effect,since AR function in these cells may notrespond to androgen depletion.A novelpotent
anti-androgen like enzalutamide (MCV3100)should be used to inhibitAR function in C4-2 cells.
 
Minorcomment
1)Thephrase"AR silenced-induced" or "AR silenced-mediated"throughoutthemanuscriptshould 
bechanged to "AR silencing-induced" or "AR silencing-mediated".
 
 
1stRevision - authors'response 30 April2013
 
Referee#1(CommentsonNovelty/ModelSystem): 
 
Overall,thisworkisinterestingandhasnovelaspects.Qualityof data is also generally good.
 
However,someimprovementisrequired:
 
1.Fig.3E:MMP signalsarenotconvincing:Zymographyrecommended.
 
Ans: Thank you for your suggestion. We have repeated the experiment with the MMP9
zymography,and the resultisconsistent with our previous data shown in Fig. 3E. We have included 
this data in Fig. 3E.
 EMBO MolecularMedicine  PeerReview ProcessFile- EMBO-2012-2367
 
 
© EMBO 5 
2. Fig.4K/L: the Stat3 activating mechanism through downregulation of PIAS3 needs further
elucidation in vitro and in vivo;SOCS3 and TcPTP45 should be analyzed and included.
 
Ans: Thankyouforyourcomments.WehaveexaminedSOCS3andTcPTP45invariousPCacells
(scramble and siAR),andfound(Fig.1) (figure removed from this Peer Review Process file) that
the expression of TcPTP45 and SOCS3 was not reduced by knockdown ofAR,which is distinct
from the downregulation of PIAS3 expression in PCa-siAR cells.This data suggests thatAR may 
predominantly regulatetheexpression ofPIAS3 proteinsin PCacells,consistentwith oneprevious
reportshowing DHT can induce PIAS3expressioninLNCaP cells(Biochem BiophysResCommun
2000;278:9-13).
  
 
AsfortheSTAT3activatingmechanism,oneelegantpaperbyMichaelKarin’sgroupfirstshowed
increased pSTAT3 in xenograft prostate tumors after castration (Nature 2010;464:302-5),suggesting 
STAT3 activation could be an important support for the survival of prostate cancer cells during
androgen deprivation. In thispaper, they presented a detailed mechanism that tumor-infiltrating B 
cells induce STAT3 activation in xenograft tumors after castration. Interestingly, we observed 
STAT3 activation by AR silencing in PCa cells (siAR) without the involvement of infiltrating
inflammatory cells, suggesting that there could be an intrinsic mechanism involved in this STAT3 
activation inside AR silencing PCa cells. Our main hypothesis is that PCa-siAR cells may 
downregulate protein inhibitors of STAT3 and relieve their repression of STAT3 activity.   We
agree with the reviewer’scommentthatwe should have explored the detailed mechanismsofPIAS3 
downregulation in PCa-siAR cells. We have tried a few times by stably transfecting PIAS3 into 
PCa-siAR cells.However,we failed.There is a technicalchallenge in achieving this goaldue to the 
growth arrestofPCa-siAR cells,as shown in Fig.4D.After one or two passages, we often lost the 
majorityofPCa-siAR cells. It is impossible to further isolate stable PIAS3-expressing cellsunder
antibiotic selection. Therefore, we adapted an alternative approach using a chemical STAT3 
inhibitor (AG490) to block STAT3 activation (Fig. 4J of the manuscript), and demonstrated that 
STAT3activationisimportantforCCL2/EMT induction.
Mostimportantly,inordertocorrelatethedownregulationofPIAS3withSTAT3activationinPCa-
siAR cells,we performed IHC ofPIAS3inTRAMP-C1scandsiAR xenografttumors,andfound
that only very few TRAMP-C1siAR tumorcells containPIAS3protein (Fig.2) (figure removed 
from this PeerReview Process file). Consistently, we showed (Fig. 6h of the manuscript) increased 
pSTAT3/CCL2/EMTproteinlevelsinTRAMP-C1siAR tumors,whichcorrelatedwellwithPIAS3
downregulation in thesameTRAMP-C1siAR tumorcells.
  
 
3.Fig.8B:AR aswellaspStat3 and PIAS3 staining need to beincluded  
 
Ans:Thankyouforyourcomments.Wedecided to movethisfigureinto thesupplementary figures
and replace with our2nd TMA analysis.Duetothedifficultlyofacquiringmorepairedspecimens
from same patients since PCa patients do notnecessarily have anotherbiopsy procedure afterbeing 
diagnosed with developing castration resistance.Previously,we were fortunate to have 4 volunteer
patientswho werewilling to go through anotherbiopsy procedureto supportourstudy.Indeed,we
have performed IHC of AR, pSTAT3, and PIAS3 on these paired prostate cancer specimens. 
Generally, the expression of AR is correlated with PIAS3, and found decreased after ADT. In
contrast, the expression of pSTAT3 is increased in CRPC patients (Supplementary Fig. 6),
supporting a possible scenario thatthe inhibition ofthe AR activity by ADT reduced the expression 
of PIAS3 protein, and then relieve its inhibition of STAT3 function, which may have negative
impacts on ADT therapy. However, it remains to be determined in our future study whether this 
pathway would contribute to the development of CRPC since the growth of PCa-siAR cells is 
significantly reduced.This suggests thatthis cellmodels is stilldependenton the functionalactivity 
ofAR.
More importantly, inorder to confirmour findings,we repeated IHCofCCL2/pSTAT3/Snail on 
anotherprostate tissue microarray (revised Fig.8).The resultssuggestthatpatientswith increased 
Snail expression had poor recurrence-free survival, which is significantly correlated with CCL2,
supporting a role forthe CCL2/pSTAT3/EMT(Snail) axis during PCa progression.
 
 
 EMBO MolecularMedicine  PeerReview ProcessFile- EMBO-2012-2367
 
 
© EMBO 6 
Referee#2(CommentsonNovelty/ModelSystem): 
 
1.A centralpremiseforthisarticleisthatwhen PCa cellsdieduring ADT thereis"wound-healing 
associated inflammation" and recruitment of macrophages to the prostate (and to the bone,
assuming thereisbonemetastasis).Itisimportantto pointoutthatwhen PCa cellsdieduring ADT 
byapoptosis,itisnotassociated with an inflammatoryresponse.Itmaybemisleading to compare
cancer to a "wound" and cancer therapy to "wound-healing", because in real patients an 
inflammatory response is rare, and if it is observed in animal studies, it could be an artifact.
 
Ans:Thankyouforyourcomments.Thecitationofthewoundhealingandcancerprogressioninthe
introduction of our manuscript was to establish the common feature of AR in mediating 
inflammatory responses via macrophages between the wound healing process and prostate cancer 
progression,sinceboth tend to havean immunosuppressivemicroenvironment.Wedid notintend to 
tell readers that ADT would trigger wound healing-like inflammation when PCa cells undergo 
apoptosis.Mostimportantly,evidence hassuggested thatADT doesinduce infiltration ofimmune 
cells(T cellsand macrophages)into prostate (J ImmunolMethods2009;348:9-17,ProcNatlAcad 
SciU S A 2001;98:14565-70).Itis notnecessarily the case for these immune cells to proceed via a 
wound healing-like process during ADT. Interestingly, the previous paper concluded that 
macrophagesseem to favor thedevelopmentofadvanced PCa since they found a high density of
CD68(+) macrophages was related to an increased risk of biochemical recurrence, which is
consistent with our working hypothesis in this regulation. Therefore, we believe this is not an 
artifactthatwasonly observed in mouse models. 
 
2.During ADT,AR+ cellsareeliminated,tumorburden isreduced,and AR- cellsmay be selected.
TheseAR- cellsare known to expressstemnessfeatures(CollinsAT,CancerRes,2005),including 
wound-healing signatures,EMT,STAT3,etc.Itmakes sense thatthese AR- cellscould also interact
withmacrophages (andmesenchymalstem cells,andotherstromalcells suchasosteoblasts,etc)
and could beactivated byinflammatoryfactors.Depending on thehypothesisyou wish to test, do 
you think thatyourexperimentsmay also be true forAR- cells(e.g.,PC-3 orDU-145 cells)rather
than AR ablated cells? In which case, promotion of prostate cancer metastasis through CCL2 
induction by STAT3 activation would be AR independent! 
 
Ans: Thank you for your comments. We are pleased to know our data with PCa-siAR cells are 
consistent with other studies using AR-null PCa cells. Nevertheless, PCa-siAR cells in our study 
werenotcompletelywithoutARexpression(Fig.1Eand2F).Ourfinding suggestthatinhibition of
AR function may trigger this regulation, and it doesn’t have to be completely null with AR.
Importantly,Pienta’s group has demonstrated thatPC3 cells with stable CCL2 expression increased 
the growth of transplanted xenografts,enhanced bone metastasis,and increased the accumulation of
macrophages in vivo (Pienta’s paper: Neoplasia 2009;11:1235-42). Their findings suggest that
CCL2 in PC3 cells increases tumor growth and bone metastasis through recruitment of
macrophages, and also implicate that CCL2 promotes PCa metastasis by increasing macrophage 
recruitment in AR-null PC3 cells in an AR-independent manner. Whether STAT3 activity was 
increased in PC3-CCL2PCacellsremainsunclear,sincePientadidnotfurthercharacterize thiscell
model with STAT3 pathway. We postulated that STAT3 could likely be activated in PC3-CCL2
cells since CCL2 has been shown to be induced in cancer-associated fibroblasts (Cancer Res
2012;72:2768-79)  
 
Referee#2(Remarks):
 
Thankyoufortheopportunitytoreview thisveryinterestingmanuscript.Manypeoplebelievethat
the microenvironment plays an important role in the pathogenesis ofprostatecancer.Thereisalso 
evidence thatstromalcellsand paracrine factorsproduced by stromalcellsmay be involved in the 
modulationofpro-inflammatory and angiogenesis factors. This study connects a potentially crucial 
interaction between macrophages through CCL2 induction and the androgen receptor. It has
implications on the nature of castration-resistant prostate cancer and how we can potentially 
improve androgen deprivation therapy by combining it with CCL2-targeted therapy. 
I have severalcomments,whichIhopemayfurtherenhancethequalityofthismanuscript.
1/2.Iagreethatcombining ADT (which eliminatesAR+ PCa cells)with CCL2/CCR2 axis-targeted 
therapy may provide improved control of the primary cancer and delay metastasis. However, I am 
notconvinced abouttherationaleforthemechanism ofaction and bytheexperimentsto supporta EMBO MolecularMedicine  PeerReview ProcessFile- EMBO-2012-2367
 
 
© EMBO 7 
potentiallyerroneousorirrelevanthypothesis.A centralpremiseforthisarticleis thatwhen PCa 
cells die during ADT there is "wound-healing associated inflammation" and recruitment of
macrophagestotheprostate(andtothebone,assumingthereisbonemetastasis).Itisimportantto
point out that when PCa cells die during ADT by apoptosis, it is not associated with an 
inflammatory response. It may bemisleading to comparecancerto a "wound"and cancertherapy
to "wound-healing",becausein realpatientsan inflammatoryresponseisrare,and ifitisobserved 
in animal studies, it could be an artifact.
 
Ans:Thankyouforyourcomment.Aswecomment a similar question raised by the reviewer 2 in 
the above section, the citation of the wound healing and cancer progression in the introduction of 
ourmanuscriptwasto establish thecommon featureofAR in mediating inflammatory responsesvia
macrophages between wound healing process and prostate cancer progression, since both tend to 
have an immunosuppressive microenvironment. We did not intend to tell readers that ADT must
trigger wound healing-like inflammation when prostate cancer cells undergo apoptosis.Ourwound
healing modelonly implicated thatARKO may tend to createan immunosuppressiveenvironment
that favors for wound healing process, which first established a role for AR to modulate 
inflammatory responses via macrophages, and supports a possible role for AR in regulating 
inflammatory cytokines in the tumor microenvironment. That’s the focus of our study. We didn’t 
address ADT-induced PCa cell death that has to be associated with the wound-healing process.
However,therearesomeinterestingreferences suggesting thatwound healing process resembles the 
metastatic cancer progression (Chang, H. Y. et al. Robustness, scalability and integration of a
wound-response gene expression signature in predicting breastcancer survival.ProcNatlAcadSci
U S A 2005;102:3738-43),since extra cellular matrix remodelling and cellmigration are common 
features shared by wound healing and tumorprogression (NatRevCancer2005;5:244).In reference 
to that, we believe there may be some similar function of AR in wound healing and prostatetumor
microenvironment in termsof theregulationof inflammatorysignalingpathways.Butwewant to
emphasize that thispaperdid not intend to establish the link between wound healing and prostate 
cancerprogression.
Mostimportantly,literaturesshowsADT orexperimentalcastration-induced massive inflammatory 
infiltration in the prostate (J Immunol Methods 2009;348:9-17, Proc Natl Acad Sci U S A 
2001;98:14565-70,Nature2010;464:302-5).These studies were examining either humanormouse
prostate tissues after ADT or surgical castration, and clearly found increased inflammatory 
infiltrates in the prostate. Therefore, it could exclude the possibility of a potential artifact of seeing 
inflammation after ADT only observed in mouse models. 
 
3.During ADT,AR+ cellsare eliminated,tumorburden isreduced,and AR- cellsmay be selected.
TheseAR- cellsare known to expressstem-nessfeatures(CollinsAT,CancerRes,2005),including 
wound-healing signatures,EMT,STAT3,etc.Itmakes sense thatthese AR- cellscould also interact
withmacrophages (andmesenchymalstem cells,andotherstromalcells suchasosteoblasts,etc)
and could beactivated byinflammatoryfactors.Depending on thehypothesisyou wish to test,do 
you think thatyourexperimentsmay also be true forAR- cells(e.g.,PC-3 orDU-145 cells)rather
than AR ablated cells? In which case, promotion of prostate cancer metastasis through CCL2 
induction by STAT3 activation would be AR independent!
Ans:Thisquestionisthesame as the question above.Please referthe answerto the 2nd commenton 
novel/modelsystem ofreviewer2.
 
4. Suppose an inflammatory response is observed and macrophages are present, how do you 
determine if it is cause, effect, or incidental with respect to AR function? In all likelihood, an 
inflammatory response is just as detrimental in castration-resistant as in androgen-dependent
prostatecancer. I suspect that in castration-resistantprostate cancer,other pathways besides the 
AR pathwaymayplayan increasingly important role in the pathogenesis of this disease.
 
Ans:Thankyouforyourcomment.Ithasbeenshownmacrophage-derived inflammatory cytokines
such as IL-1betacan triggerAR activation viaMEKK1 by inhibiting thecorepressorfunction and 
contribute to castration resistance, since AR can respond to anti-androgens as an agonist (Cell
2006;124:615-29), which represents the first potential model of macrophage-mediated castration 
resistance. This important study has provided solid evidence showing the crosstalk between 
macrophageandPCacellswouldpotentiallybringnegative impactsonADTwhenARnolonger
responds to anti-androgens.The PCa-associated inflammation could be mediated by multi-factors as 
mentionedbyreviewers.ThepointwewanttoaddresshereistheroleofARsuppressionbyADTEMBO MolecularMedicine  PeerReview ProcessFile- EMBO-2012-2367
 
 
© EMBO 8 
and its downstream signaling pathways that may be associated with inflammation since ADT-
induced inflammation in prostate has been well documented as described above (J Immunol
Methods2009;348:9-17,ProcNatlAcad SciU S A 2001;98:14565-70). We established co-culture 
and animal models, and identified CCL2 is a key player in mediating AR silencing-mediated
inflammatory response. Therefore,our study suggests thatCCL2 may be the unwanted signalduring 
ADTsinceitmaypromotePCasurvival,invasion,andmetastasisviaSTAT3-EMT pathways.We
conclude that the inflammation could possibly be the consequential effects of ADT in the tumor 
microenvironmentviainductionofCCL2.
 
5. Because there are both proinflammatory (M1) and anti-inflammatory (M2) macrophages that 
maybeinvolved,youneedtodifferentiatethem inyourexperiments.
 
Ans: Thank you for your suggestion. We believe the macrophage cell line in our study could be 
skewing toward M2-like polarization. One interesting study has shown THP-1 cellsbehaveasM2-
like macrophages, and promotes the growth of colon cancer cells (Oncogene2009;28:3892–902).
Therefore, we adapted the same cell lines for establishing our co-culture model. Importantly, in 
orderto seethepolarization ofTHP-1 cells,wehaveexamined severalM2 markersin THP-1 cells
after co-culture with PCa cells, since Pienta’s group showed CCL2 promote M2 polarization of
macrophages (J Biol Chem 2009;284:34342-54). We observed AR silencing in THP-1 cells
significantly induced severalM2 markers during co-culture with C4-2 cells(Supplementary Figure
2), suggesting a potential scenario that AR-silencing may promote THP-1 cells skewing more
toward M2 type macrophages via CCL2, which could explain why ARKD THP-1 cells(in vitro) or 
MARKO macrophages (in vivo) can act like tumor-associated macrophages and promote tumor
progression.
 
6.Importantly,weneed morecasesforFigure8,which providesclinically-relevantevidence,ifnot
proof, forthewholeidea ofthisarticlethatCCL2 correlated with macrophagerecruitmentin the
setting of castration-resistant prostate cancer. For example, it is not true that the number of
macrophages(Figure 8C)correlated with CCL2 expression (Figure 8B),especially forcasesA and 
B thatturnedouttobejusttheoppositeofwhatyouwouldhavepredicted.Irecommendapprovalof
this manuscript for publication, after the above comments havebeen addressed.
 
Ans: Thankyouforyoursuggestion.Wetrulyunderstandtheweaknessofthisdata.Wedecidedto
movethisfigureintothesupplementaryfiguresandreplacethisfigurewithour2nd TMA analysis
dueto thedifficultly ofacquiring morepaired specimensfrom the same patients.Asyou know,the 
biopsy ofprostatetissueafterpatientsdevelop CRPC isusually notperformed clinically becausethe
pathologicaldiagnosisisno longerneeded forthedecision ofnew treatmentforCRPC,unlessthere 
is a strong indication that patients may have neuroendocrine differentiation. Also, the biopsy 
procedureisoften associated with hugecosts,adverseevents,hospitalization,pain,and anesthesia.
Therefore,itisverydifficulttogetpairedsamplesfrom thesamepatientduring diagnosisand after
developing CRPC.Asdescribed above,wewerevery fortunate to have 4 volunteer patientswho 
werewillingtogothroughanotherbiopsyprocedurethatallowedustoexaminewhetherCCL2and
downstream molecules are associated with the developmentofCRPC.This is the reason why we 
could notacquire more samplesin orderto getsolid conclusions.The mostimportantlimitation on 
having needlebiopsy samplesisthatthevolumeisvery small,only afew slidescan bekeptforour
study.As we described in manuscriptabout the value of these paired samples, ithas been known 
that autopsy samples of CRPC patients and transurethral resection samples of CRPC patients with 
benign prostatehyperplasia are often subjected to autolysis and heat damage, which may prevent 
accurately assessing gene expression. In contrast,we believe ourbiopsy samples should maintain 
their original status and characteristic. Despite of only 4 paired samples, wehaveperformedIHCof
AR,pSTAT3, and PIAS3 on these paired prostate cancer specimens. Generally, the expression of 
ARiscorrelatedwithPIAS3,founddecreasedafterADT.Incontrast,theexpressionofpSTAT3is
increased in CRPC patients (Supplementary Fig. 6), supporting a possible scenario that the 
inhibition of the AR activity by ADT reduced the expression of PIAS3 protein, and then relieved its 
inhibition on STAT3 function, which may have negative impacts on ADT therapy.  However, it 
remains to be determined in our future study whether this pathway would contribute to the
developmentofCRPC,sincethegrowth ofAR silencing (to mimicinhibiting AR function by ADT)
PCacellsissignificantlyinhibited(Fig.4D),whichmeansthegrowthofPCacellsisstilldependent
on DHT/AR signaling in our culture condition. Therefore, we decided to move this data into 
supplementary figure,and performed anotherTMAsin orderto confirm whetherourworking modelEMBO MolecularMedicine  PeerReview ProcessFile- EMBO-2012-2367
 
 
© EMBO 9 
with CCL2/STAT3/EMT(snail) is associated with PCa progression. Consistently, we found the
expression of CCL2/STAT3/ Snail is associated with each other and patients with this increased 
expression ofthisCCL2 axiswould have shorterrecurrence-free survival,suggesting this axis could 
haveprognosticvaluein predicting PCabehaviors.
 
Referee #3 (Remarks):
 
In this work,androgen receptor is silenced by siRNA in prostate cancer cells and macrophages and 
authorsshow thatsilencing ofAR led to increased CCL2 expression,increased PCa migration and 
macrophage recruitment and this is through CCL2/CCR-STAT3 axis. This observation is
corroborated by an elegantexperimentwith mice lacking in macrophage AR and otherexperiments
withhumanTMAandgeneexpressionanalysis. 
 
Majorcomment
 WhathappensdownstreamofARsilencing iswell supported in many cell line and mouse model 
systems and analysis ofprimary tumor specimens strengthens the hypothesis.However, the major 
problem isthatthemodelsystemsdifferfrom whathappensin theclinicalsetting.Human patients
whoarediagnosedwithmetastatic prostate cancer are treated with castration therapy (or androgen 
deprivation therapy)+/- antiandrogen (such asbicalutamide).
 
Ans: Thank you for your comments. We agree with the reviewer’s comment regarding ADT for
metastatic prostate cancer, which was originally established based on Charles Huggins’ pioneer
study.More importantly,many literatures show thatADT(includingcombinedandrogenblockade)
is used for locally advanced PCa as well as metastatic PCa (Lancet2011;378:2104–11).In addition, 
ADThasbeenusedasaninitialtreatmentforlocalizedprostatecancer(J Urol2006;176:S47–49).
Therefore,ourstudycouldbeapotentialworkingmodelfortheprogressionoflocalizedPCa. 
 
Silencing ofAR with knockdown ofAR maynotbeequivalentto theclinicalscenario and theresult
ofsilencing ofAR mightbemorecompleteorlesscompletelossofAR function.Authorsshould test
the effect of androgen depletion (by using charcoal-stripped serum media)in addition to silencing of
AR.Manyoftheexperimentin Figure 1-4,especiallythoseinvolving androgen responsivecelllines
like LNCaP and LAPC4 cells, should be repeated by using androgen depleted media compared to 
control.ForC4-2,itisexpected thatandrogen depletion maynothaveanyeffect,since AR function 
in these cells may not respond to androgen depletion. A novel potent anti-androgen like
enzalutamide (MDV3100)should be used to inhibitAR function in C4-2 cells.
 
Ans:Thankyouforyourcomments.
1.Themajorreason why weadaptsilencing ofAR instead ofantiandrogens orandrogen deprivation 
(media with charcoal-stripped FCS)is because Steven Balk’s group has proved intratumorde novo 
androgen synthesis in PCa cells, such as VCaP and C4-2 cells (Cancer Res 2011;71:6503-13),
suggesting PCa cellsmay activate AR by theirown newly synthesized androgen while cultured in 
the media with charcoal-stripped FCS.Therefore,we decided to adaptAR silencing as an alternative 
approach to block AR function in PCa cells instead of using traditional anti-androgens and 
androgen-deprived medium, since PCa cells are capable of synthesizing androgen. Therefore,
traditional androgen depletion may not effectively block AR function. To confirm intratumoral 
androgen synthesis, we also have performed GC/MS analysis to quantify androgen levels in PCa 
cells that were cultured in the media with charcoal-stripped FCS. Our unpublished observation 
shows thatmostPCa cell lines (eitherandrogen responsive orandrogen unresponsive)are able to 
synthesize androgensatdifferentlevels.
2. As for MDV3100 experiments, our concurrent study has demonstrated that MDV3100 and 
Casodexwill trigger theTGFβ/smad3/MMP9signalingpathwayandpromoteprostatecancercell
invasion (Differential Androgen Deprivation Therapies Promote or Suppress Prostate Cancer
Metastasis.Tzu-HuaLinet.al.,paperinsubmissiontoAmericanJournalofPathology).Weshow 
the unpublished data (Fig. 1 of Tzu-Hua Lin’s paper) here to support our paper (figure removed 
from this PeerReview Processfile). 
 
The figure demonstrated that antiandrogens (Casodex or MDV3100) inhibit the cell growth, but
promoted cellinvasion.Thisdataisconsistentwith thisrevised study showing suppression ofAR,
by eitherAR silencing orantiandrogens,promotePCa cellmigration/invasion.Furtherdata willbe EMBO MolecularMedicine  PeerReview ProcessFile- EMBO-2012-2367
 
 
© EMBO 10
provided upon request if reviewers wish to understand our concurrent study regarding anti-
androgens.
 
Minorcomment
 Thephrase"AR silenced-induced" or "AR silenced-mediated"throughoutthemanuscriptshould be
changed to "AR silencing-induced" or "AR silencing-mediated".
 
Ans:Thankyouforyoursuggestion.Wehaverevisedthatinourmanuscript.
 
 
3rd EditorialDecision 28 May 2013
 
ThankyouforthesubmissionofyourrevisedmanuscripttoEMBO MolecularMedicine.Wehave
now heard back from thethreeReviewerswhom weasked to evaluateyourmanuscript. 
 
YouwillseethatwhileallthreeReviewersaresupportiveofyouwork,Reviewer2hasaremaining
concern thatIwould ask you to actupon before we can acceptyourmanuscriptforpublication. 
 
Reviewer2notesthatyourfindingsarealsocompatiblewithanalternativehypothesis/explanation.
Giventhattoformallytestthishypothesiswouldbebeyondthescopeofthecurrentmanuscript,I
am prepared to make a rapid editorialdecision on yourmanuscript,provided you take this
alternative interpretation into consideration in yourdiscussion. 
 
Pleasesendmeyourrevisedmanuscript(withdescriptionofthechangesapplied)asquicklyas
possibleand in any case within two weeks.
I look forward to receiving your re-revised manuscriptas soon as possible.
 
***** Reviewer'scomments***** 
 
Referee#1(CommentsonNovelty/ModelSystem): 
 
Therevisionisnicelydone.andtheconcernsraisedaddressed. 
 
 
Referee#2 (Commentson Novelty/ModelSystem):
 
TheauthorsperformedsomeveryelegantexperimentsthatdemonstratedsuppressionofAR 
function promoted prostate cancermetastasis through CCL2 induction via STAT3 activation.
Importantly,they showed thatthe microenvironmentalso played a role in thisprocessby 
recruitmentof macrophages.
 
Theauthorsarecorrectaboutawell-known clinicalobservation:"therapeuticapproach thatissolely 
based on targeting AR may beinsufficientto controlPCacells."However,thehypothesisthat
"suppressing AR function may elicitunwanted signals thatmay favorthe progression ofsurviving 
PCacellstotheadvancedstage"isbasedonanexperimentalobservation:"geneticablationofAR in
prostateepithelialcellspromoted thedevelopmentofinvasivePCatumors."Afterall,experiments
should be done to testa hypothesis,notto form a hypothesis.
 
Perhapsanotherrelatedandrelevantclinicalobservationinthisregardconcernspatientswith
nonfunctioning AR (asin eunuchs),who areactually lessdisposed to develop prostatecancer(Wu 
CP,1991).
 
I believe the authors should testan alternative hypothesis:AR- prostatecancerstem cellsmay be
selected during ADT,are activated by the same inflammatory process through theirinteraction with 
macrophages,aswellaswithothercellssuchasCAFormesenchymalstem cells(BrennenWN,
2013;Anton K,2012),and areinvolved with CCL2/STAT3/EMT,snail/Notch1 signaling pathways
(Tsuyada A,2013).
 EMBO MolecularMedicine  PeerReview ProcessFile- EMBO-2012-2367
 
 
© EMBO 11
Sothecriticalquestioniswhetherthesamefindingsofprostatecancerprogression through CCL2 
induction via STAT3 activation are AR-dependentorindependent.Ifthelatteristrue,then AR may 
notbecausalin theseevents.Forexample,inflammatory responsesand wound healing are
associated with progressive cancer with high malignant potential, but they do so in the absence of 
ARinmanyothercancertypes(BeachyPA,2004;BrannonAR,2010).
 
Interestingly,CCL2/STAT3/Snailwas also found to be a valuable prognostic marker in hormone 
naïve prostate cancerswith AR+ cellsin the TMA collection of73 prostatectomy specimens(most
ofwhich havenotundergo ADT).
 
Thefindingthat"AR functionsasanegativeregulatorofCCL2/EMT signaling"iscompatiblewith
ourunderstanding thatAR isadifferentiating factorin the prostate!"Progression of surviving PCa 
cellsto the advanced stage" and to castration-resistantprostate cancer may indicate selection of AR- 
prostateCSCsratherthan targeting ofAR+ differentiated cellsduring ADT.Theauthors have 
clearly shown thatthe surviving PCa cellsorAR- prostateCSCsexpressstem-nessmarkers,activate
stem-nesssignaling pathways,and interactwith themicroenvironment,allofwhich arecompatible
withthealternativehypothesis,asmentionedabove. 
 
 
Referee#3(Remarks):
 
Authorshadareasonableresponsetomycommentsandprovidedadditionaldatathathavebeen
submitted elsewhere forpublication.Ihave no furthercomments.
 
 
2nd Revision - authors'response 21 June 2013
 
Therevisedmanuscriptoriginally entitled “Targeting theandrogen receptorpromotesprostatecancer
metastasis through enhanced macrophage recruitment via CCL2/CCR2-induced STAT3 activation 
(EMM-2012-02367-V3)”isrespectfullysubmittedforpublicationinEMBO MolecularMedicine.We
revised the title of our manuscriptaccording to your suggestion.Most importantly,we have revised 
Fig.4L anduploadthisfigureafteryoufoundanissueafter imagecheck.Inaddition,werealigned
Fig. 6 C and D, since we found there is an overlapped area between the tumor photos (C) and the 
quantitation plot(D)during finalcheck.Webelievethatourmanuscriptisnow suitableforpublication 
in EMBO Molecular Medicine.
Pleaseletmeknow ifyouneedanyfurtherinformation.Thankyouforyoureditorialdecisionandwe
look forward to your rapid response.
 
 
 
 
