# Supplementary material for: Targeting the androgen receptor with siRNA promotes prostate cancer metastasis through enhanced macrophage recruitment via CCL2/CCR2-induced STAT3 activation
Source: EMBO Mol Med. 2013 Aug 27;5(9):1383–401. doi: 10.1002/emmm.201202367 (PMC3799493; doi:10.1002/emmm.201202367)
Supplement: Supplementary file 4 [file emmm0005-1383-SD4.txt]

Supplementaryinformation 
 
Targeting androgenreceptorpromotesprostatecancermetastasisthrough CCL2 
induction via STAT3 activation 
 
Kouji Izumi, Lei-Ya Fang, Atsushi Mizokami,Mikio Namiki, Lei Li,Wen-Jye Lin and 
Chawnshang Chang 
 
Table of contents: 
Supplementaryfigure legends 
Supplementaryfigures 
Figure S1: Cytokine arrayanalysis of the CMisolated from C4-2 scr and siAR cells. 
Figure S2: qPCR analysis of M2markers expression in THP-1 cells.
Figure S3: Westernblotanalysis of CCL2, EMTmarkers,and AR in parentalLNCaPand 
LAPC4 cells after treatedwith CMof THP-1scr and siAR, orco-culturedwith THP-1scr and
siAR cells for 24 h.
FigureS4:Westernblotanalysis of CCL2,EMTmarkers,andAR inmonocultureLNCaP
and LAPC4 cells (scr and siAR).
Figure S5: IHC analysis of PIAS3 in TRAMP-C1xenograft tumors (scr and siAR).
SupplementaryFigure S6: The clinicalinformation of prostate biopsysamples at diagnosis
or CRPC stage. 
SupplementaryFigureS7:IHC analysis of prostatebiopsysamples atdiagnosis or CRPC 
stage. 
SupplementaryFigure S8: Geneprofiling analyses using public database showincreased 
CCL2 in human PCa tissues and androgen-deprived mouse prostates. SupplementaryFigure legends 
FigureS1:Cytokine arrayanalysis oftheCMisolatedfromC4-2scrand siARcells.
CMwere collected after 24 h incubation (left). Increased CCL2 expression was observed in 
CMof C4-2siAR cells (yellowsquare).Thearraymapisshownatright.Ref=referencespot,
Neg=negative control. 
FigureS2:qPCR analysisofM2markersexpressioninTHP-1 cells.CCL22, MRC1,IL-
10 andArg1expressionin THP-1scrorTHP-1 siARcells with orwithoutco-culturedwith 
C4-2 cells are shown.  
FigureS3:Westernblot ofCCL2,EMTmarkers, andARin parental LNCaPand LAPC4 
cellsaftertreatedwithCM ofTHP-1 scrand siAR, orco-culturedwithTHP-1 scrand
siARcells for24 h.Similar regulation with CCL2,EMTmarkers,and ARin C4-2 cells was 
noted in LNCaP(left)  and LAPC4 (right) cells co-cultured with THP-1 siAR cells.
Figure S4: Western blot analysis of CCL2, EMTmarkers, and AR in monoculture 
LNCaPand LAPC4 cells (scrand siAR). Similar regulation with CCL2, EMTmarkers, and
AR in C4-2 scrandsiAR cells was notedinLNCaP scrandsiAR (left)and LAPC4 scr and
siAR (right) cells. 
Figure S5: IHC analysis ofPIAS3 in TRAMP-C1 xenograft tumors(scr and siAR). The
strong staining of PIAS3 in sections of TRAMP-C1scrtumorsis noted(left).In contrast,only 
marginalPIAS3 immunoreactivityinTRAMP-C1siARtumorsisobserved (right),suggesting 
AR silencing in TRAMP-C1 cells reducesthe expression of PIAS3 protein.Thestrong PIAS3
staining in thebenigncontrol prostate gland indicates thatbenignprostatein TRAMP-C1 
siARtumorshasnotlostPIAS3.Black arrows indicate PIAS3-positive tumor cells. T: tumor; 
B: benign gland of anterior prostate. FigureS6:The clinicalinformationofprostatebiopsysamplesatdiagnosis andCRPC 
stage.A. Thepatient’s information from biopsysamples is shown. PSA values at diagnosis
and atCRPC stagewerestatisticallyanalyzed with pairedone-tailed t test. TNM=TNM 
classification byUICC 1997,GS=Gleasonscore, Dx=diagnosis, Re-Bx=re-biopsy, and
N/A=not available.B.ThenumberofCD68+positivemacrophagesinprostatebiopsy
samplescollected frompatientsduring diagnosis ordeveloping CRPC stage(left). The 
representative picture shows CD68+ cells (arrows) in Case E at CRPC stage (right). 
Figure S7: IHC analysis ofprostatebiopsysamples at diagnosisand CRPC stage.IHC
of CCL2, AR, PIAS3, and pSTAT3 in prostate biopsysamples at diagnosis and at CRPC 
stageareshown, neg=negative; mod=moderate;str=strong. Thespecimen of PIAS3 in Case 
C was not available. 
FigureS8:Geneprofiling analyses using publicdatabaseshow increased CCL2 in
human PCa tissuesand androgen-deprived mouse prostates.A. GDS1439 database 
and B-H.GDS2562 database were obtained fromtheNCBI GeneExpression Omnibus
(GEO) website. Bars, Means SEM. 
 SupplementaryFig. S1 SupplementaryFig. S2 pSTAT3 (86 kD) 
GAPDH (37 kD) 
AR(118 kD) 
tSTAT3 (86 kD) 
LNCaP LAPC4 
MMP9 (100 kD) 
E-cadherin (120 kD) 
Snail (60 kD) 
CM Co- culture CM 
Co- 
culture 
SupplementaryFig. S3 scr siAR
LNCaP 
scr siAR 
LAPC4 
CCL2 (14 kD) 
SupplementaryFig. S4 
pSTAT3 (86 kD) 
GAPDH (37 kD) 
AR(118 kD) 
tSTAT3 (86 kD) 
MMP9 (100 kD) 
E-cadherin (120 kD) 
Snail (60 kD) SupplementaryFig. S5 
T 
T 
B 
200 µm 
40 µm 
TRAMP-C1 scr TRAMP-C1 siAR
PIAS3 
T T 
B A 
B 
200 μm 
Case E
*P=0.038 
SupplementaryFig. S6 SupplementaryFig. S7 
Case A Case B Case C Case E Case D 
Upper panels: 
at Dx 
Lower panels: 
at Re-Bx 
weak mod weak weak 
str str str weak mod 
100 μm 100 μm 100 μm 100 μm 100 μm 
100 μm 100 μm 100 μm 100 μm 
200 μm 200 μm 200 μm 200 μm 
200 μm 200 μm 200 μm 200 μm 200 μm 
200 μm 200 μm 200 μm 200 μm 
200 μm 200 μm 200 μm 200 μm 
100 μm 100 μm 100 μm 100 μm 
100 μm 100 μm 100 μm 100 μm 100 μm 
CCL2 
AR
 
PIA
S
3 
pST
A
T3 
weak weak weak 
str str str str 
mod str 
str str str mod 
mod mod mod weak 
neg neg neg 
mod mod weak 
weak 
weak weak A B C 
D E F 
G H 
SupplementaryFig. S8 
